# Supplementary material for: Financing Agriculture in Nigeria through Agricultural Extension Services of Agricultural Development Programmes (ADPs)
Source: F1000Res. 2019 May 30;7:1833. Originally published 2018 Nov 21. [Version 3] doi: 10.12688/f1000research.16568.3 (PMC6556997; doi:10.12688/f1000research.16568.3)
Supplement: Participant responses from the Agricultural Development Project survey — https://dx.doi.org/10.5256/f1000research.16568.d225570 [file f1000research-7-21336-s0000.tgz]

Archive with 1 entries (1 files):
- 8a601b47-b162-4cbd-aa26-0ecf00527535_Data-Ageic_Extension_Services_of_ADP.xlsx
