# Supplementary material for: Financing Agriculture in Nigeria through Agricultural Extension Services of Agricultural Development Programmes (ADPs)
Source: F1000Res. 2019 May 30;7:1833. Originally published 2018 Nov 21. [Version 3] doi: 10.12688/f1000research.16568.3 (PMC6556997; doi:10.12688/f1000research.16568.3)
Supplement: Participant responses from the Agricultural Development Project survey — https://dx.doi.org/10.5256/f1000research.16568.d225570 [file f1000research-7-21336-s0000.tgz › 8a601b47-b162-4cbd-aa26-0ecf00527535_Data-Ageic_Extension_Services_of_ADP.xlsx]

## Sheet: Sheet1
AGE	SEX	MARITAL STATUS	Highest Academic Qualification	Local Government Area	Q1	Q2	Q3	Q4	Q5	Q6	Q7	Q8	AvgCropDevpt	AvgInfraDevpt	AvgUnemployment	AvgPerception	DUMMY	AvgCropFarmDevpt
3	1	1	1	2	2	2	2	2	2	2	3	4	2	2	3.5	2.38	0	2
2	1	1	3	3	4	4	4	4	4	4	2	3	4	4	2.5	3.63	1	4
3	1	1	3	2	4	4	4	4	4	4	4	2	4	4	3	3.75	0	4
3	1	1	1	2	5	1	2	5	5	5	4	3	3	5	3.5	3.75	1	2.67
3	1	1	1	2	2	2	2	2	2	2	2	2	2	2	2	2	0	2
2	2	1	1	2	3	3	3	3	3	3	3	3	3	3	3	3	1	3
1	2	2	1	1	4	4	4	4	4	4	4	4	4	4	4	4	0	4
4	1	1	1	1	5	5	5	2	5	5	5	4	5	4	4.5	4.5	1	5
2	1	2	3	1	5	5	5	5	5	5	4	5	5	5	4.5	4.88	0	5
4	1	1	1	2	3	3	3	3	4	3	3	3	3	3.33	3	3.13	1	3
1	1	1	1	1	3	3	3	2	2	1	2	3	3	1.67	2.5	2.38	0	3
3	2	1	1	3	4	4	4	4	4	4	4	2	4	4	3	3.75	1	4
3	2	1	1	2	5	5	5	5	5	3	2	2	5	4.33	2	4	0	5
4	1	1	1	1	3	3	3	3	3	3	1	3	3	3	2	2.75	1	3
1	2	2	2	1	3	2	3	3	3	3	3	4	2.5	3	3.5	3	0	2.67
2	1	1	2	1	2	2	2	2	2	1	2	2	2	1.67	2	1.88	1	2
3	2	1	3	2	3	3	3	3	4	2	2	3	3	3	2.5	2.88	0	3
1	1	1	1	2	2	2	2	5	2	2	2	2	2	3	2	2.38	1	2
4	2	1	1	2	3	3	3	2	2	2	4	2	3	2	3	2.63	0	3
2	1	1	2	2	4	4	4	4	1	3	4	1	4	2.67	2.5	3.13	1	4
3	2	1	2	1	1	1	4	1	4	1	2	1	1	2	1.5	1.88	0	2
1	1	1	2	1	2	2	2	2	2	5	2	2	2	3	2	2.38	1	2
2	1	2	2	2	3	3	3	3	3	2	3	3	3	2.67	3	2.88	0	3
3	1	1	1	2	4	4	4	4	4	1	2	4	4	3	3	3.38	1	4
3	1	1	1	2	4	4	4	4	2	4	4	3	4	3.33	3.5	3.63	0	4
2	1	1	1	1	2	2	2	2	2	2	2	2	2	2	2	2	1	2
3	1	1	3	3	3	3	3	1	3	3	3	3	3	2.33	3	2.75	0	3
3	2	1	3	3	4	4	2	4	4	4	4	4	4	4	4	3.75	1	3.33
2	2	1	1	2	4	4	4	4	4	4	4	4	4	4	4	4	0	4
3	1	1	1	1	2	2	2	2	2	2	2	4	2	2	3	2.25	1	2
1	2	2	1	1	4	4	4	3	3	3	2	3	4	3	2.5	3.25	0	4
2	1	1	2	2	3	3	3	3	3	1	3	3	3	2.33	3	2.75	1	3
4	1	1	1	2	4	4	4	2	2	2	2	2	4	2	2	2.75	0	4
3	1	1	2	2	3	3	3	3	3	3	3	3	3	3	3	3	1	3
4	1	1	2	3	3	3	3	3	3	3	3	3	3	3	3	3	0	3
4	1	1	3	3	2	2	2	2	2	2	2	2	2	2	2	2	1	2
2	1	1	3	3	2	2	2	2	2	2	2	2	2	2	2	2	0	2
2	1	2	3	3	2	2	2	2	2	2	2	2	2	2	2	2	1	2
3	2	1	3	1	4	2	4	1	1	1	1	1	3	1	1	1.88	0	3.33
3	2	1	2	1	3	3	3	1	1	1	1	1	3	1	1	1.75	1	3
2	2	1	3	3	2	2	2	2	2	2	2	2	2	2	2	2	0	2
3	1	1	2	2	3	3	3	3	3	3	3	3	3	3	3	3	1	3
2	2	1	1	3	4	4	5	4	4	4	4	4	4	4	4	4.13	0	4.33
3	2	1	1	2	4	4	4	4	4	4	4	4	4	4	4	4	1	4
2	1	1	1	3	5	5	5	5	5	5	5	5	5	5	5	5	0	5
4	2	3	1	1	2	2	2	2	2	2	2	2	2	2	2	2	1	2
2	1	1	1	1	3	3	3	3	3	3	3	3	3	3	3	3	0	3
2	2	2	1	2	2	2	2	2	2	2	2	2	2	2	2	2	1	2
4	1	1	1	1	3	1	3	3	3	3	3	3	2	3	3	2.75	0	2.33
2	1	1	1	1	4	4	4	4	4	4	4	4	4	4	4	4	1	4
2	1	1	3	3	3	3	3	3	3	3	3	3	3	3	3	3	0	3
4	2	1	2	3	4	4	4	4	4	2	5	4	4	3.33	4.5	3.88	1	4
2	2	1	1	2	5	5	5	5	5	5	5	2	5	5	3.5	4.63	0	5
2	2	1	2	1	4	4	4	2	2	2	2	2	4	2	2	2.75	1	4
1	2	1	1	2	3	3	3	4	3	3	3	3	3	3.33	3	3.13	0	3
3	1	1	2	2	4	4	4	4	2	4	4	4	4	3.33	4	3.75	1	4
4	1	3	3	3	5	5	5	4	1	3	1	1	5	2.67	1	3.13	0	5
3	1	1	1	3	3	3	3	3	3	3	3	3	3	3	3	3	1	3
4	2	3	1	1	4	4	4	4	4	4	4	4	4	4	4	4	0	4
2	1	1	3	2	3	3	3	3	3	3	3	3	3	3	3	3	1	3
3	1	1	1	2	4	4	4	4	4	4	4	4	4	4	4	4	0	4
2	1	1	1	2	3	3	3	3	3	3	3	3	3	3	3	3	1	3
3	1	1	2	3	4	4	4	4	4	4	4	4	4	4	4	4	0	4
2	1	2	1	1	3	3	2	3	3	3	3	3	3	3	3	2.88	1	2.67
3	1	1	1	1	5	5	4	5	5	5	5	5	5	5	5	4.88	0	4.67
4	1	1	2	1	3	3	3	3	3	3	3	3	3	3	3	3	1	3
3	1	1	1	1	2	2	2	2	2	2	2	2	2	2	2	2	0	2
2	1	1	1	2	3	3	3	3	3	3	3	3	3	3	3	3	1	3
3	1	2	2	1	4	4	2	4	4	4	4	4	4	4	4	3.75	0	3.33
4	2	1	2	2	2	2	2	2	2	2	2	2	2	2	2	2	1	2
4	2	1	1	1	1	1	3	3	2	4	1	1	1	3	1	2	0	1.67
3	2	1	2	3	3	3	3	3	3	3	3	3	3	3	3	3	1	3
4	1	1	3	3	4	4	4	3	3	3	3	3	4	3	3	3.38	0	4
3	1	1	2	1	2	2	2	2	2	2	2	2	2	2	2	2	1	2
4	1	3	3	2	4	4	4	1	4	1	1	1	4	2	1	2.5	0	4
3	1	1	2	1	2	1	2	2	2	2	2	2	1.5	2	2	1.88	1	1.67
2	1	1	3	3	3	3	3	3	3	3	3	3	3	3	3	3	0	3
2	1	1	1	2	4	4	4	4	4	4	4	4	4	4	4	4	1	4
3	2	3	1	1	2	2	2	2	2	2	2	2	2	2	2	2	0	2
3	1	1	1	2	3	2	2	3	3	3	3	3	2.5	3	3	2.75	1	2.33
2	2	1	1	2	4	4	4	4	4	4	4	4	4	4	4	4	0	4
2	1	1	1	2	2	2	2	2	2	2	2	2	2	2	2	2	1	2
3	2	1	3	3	4	4	4	4	4	4	4	4	4	4	4	4	0	4
2	1	1	1	2	4	4	3	4	4	4	4	4	4	4	4	3.88	1	3.67
1	1	2	1	3	5	5	3	4	2	5	1	1	5	3.67	1	3.25	0	4.33
2	1	1	2	3	2	2	2	2	2	2	2	2	2	2	2	2	1	2
1	1	1	1	3	4	4	4	4	4	4	4	1	4	4	2.5	3.63	0	4
3	1	1	1	3	3	3	3	3	3	3	3	3	3	3	3	3	1	3
2	1	1	2	1	4	4	4	4	4	4	4	4	4	4	4	4	0	4
3	1	1	2	3	2	2	2	2	2	2	2	2	2	2	2	2	1	2
4	2	1	3	3	3	3	3	3	3	3	3	3	3	3	3	3	0	3
2	1	1	1	3	4	4	4	4	4	4	4	4	4	4	4	4	1	4
2	1	1	1	3	2	2	2	2	2	2	2	2	2	2	2	2	0	2
3	1	1	2	3	4	4	4	4	4	4	4	4	4	4	4	4	1	4
3	2	3	2	3	2	2	2	2	2	2	2	2	2	2	2	2	0	2
3	1	1	3	1	4	4	4	4	4	4	4	4	4	4	4	4	1	4
3	2	1	2	1	5	5	1	5	5	5	5	5	5	5	5	4.5	0	3.67
2	1	1	3	3	3	3	3	3	3	3	3	3	3	3	3	3	1	3
3	2	1	3	1	5	2	5	5	5	5	5	5	3.5	5	5	4.63	0	4
2	1	1	2	3	4	4	4	2	1	4	4	4	4	2.33	4	3.38	1	4
3	2	1	3	1	3	3	3	3	3	3	3	3	3	3	3	3	0	3
3	1	1	2	1	5	5	5	2	5	5	5	5	5	4	5	4.63	1	5
3	1	1	1	1	4	4	4	1	4	1	1	4	4	2	2.5	2.88	0	4
3	1	1	2	3	3	3	3	3	3	4	2	3	3	3.33	2.5	3	1	3
3	1	1	1	3	1	1	1	1	1	1	1	1	1	1	1	1	0	1
3	2	1	1	2	2	2	5	2	2	1	2	2	2	1.67	2	2.25	1	3
2	1	1	2	1	4	4	4	4	4	4	4	4	4	4	4	4	0	4
4	1	4	1	2	2	2	2	2	2	2	2	2	2	2	2	2	1	2
1	2	1	1	3	4	4	3	4	4	4	4	4	4	4	4	3.88	0	3.67
3	2	1	1	1	4	4	4	4	4	4	4	4	4	4	4	4	1	4
4	1	1	1	2	3	3	3	3	3	3	3	3	3	3	3	3	0	3
2	2	1	2	2	2	2	4	2	2	2	2	2	2	2	2	2.25	1	2.67
2	2	1	3	1	5	5	3	5	5	5	5	5	5	5	5	4.75	0	4.33
3	1	1	1	3	4	4	4	1	1	1	4	1	4	1	2.5	2.5	1	4
3	2	1	2	2	3	3	3	3	3	3	3	4	3	3	3.5	3.13	0	3
3	1	1	1	3	4	4	4	4	4	4	4	4	4	4	4	4	1	4
3	2	1	2	1	5	5	5	5	5	5	5	5	5	5	5	5	0	5
3	1	1	1	3	2	2	2	2	2	2	2	2	2	2	2	2	1	2
3	2	1	2	3	4	4	4	4	4	2	4	4	4	3.33	4	3.75	0	4
3	2	1	1	1	1	1	1	1	1	4	3	1	1	2	2	1.63	1	1
2	1	1	2	1	5	5	5	5	2	5	5	2	5	4	3.5	4.25	0	5
3	1	1	3	2	3	3	3	3	3	3	3	3	3	3	3	3	1	3
2	1	2	2	3	4	4	4	2	4	4	4	4	4	3.33	4	3.75	0	4
4	1	1	4	3	2	2	4	2	2	2	2	2	2	2	2	2.25	1	2.67
2	1	2	2	2	4	4	4	1	1	1	1	1	4	1	1	2.13	0	4
3	1	1	1	2	2	2	2	2	2	2	2	2	2	2	2	2	1	2
2	1	2	2	1	4	4	4	4	4	4	4	4	4	4	4	4	0	4
3	2	1	1	1	4	4	4	4	4	4	4	4	4	4	4	4	1	4
2	2	2	2	2	3	3	3	3	3	3	3	3	3	3	3	3	0	3
3	1	2	2	3	4	4	4	4	4	4	4	4	4	4	4	4	1	4
2	1	1	1	3	4	2	4	4	4	4	4	4	3	4	4	3.75	0	3.33
4	2	4	2	1	4	2	4	1	1	1	1	1	3	1	1	1.88	1	3.33
2	1	1	1	2	2	2	2	2	2	2	2	2	2	2	2	2	0	2
3	2	1	2	1	5	5	5	5	5	5	4	5	5	5	4.5	4.88	1	5
1	1	2	1	2	2	2	2	2	2	2	2	2	2	2	2	2	0	2
2	2	1	1	3	5	5	5	5	5	5	5	5	5	5	5	5	1	5
3	1	1	1	1	4	4	4	4	4	4	5	3	4	4	4	4	0	4
2	2	1	2	1	4	4	4	4	4	4	4	4	4	4	4	4	1	4
3	1	2	1	2	3	3	3	3	3	3	3	3	3	3	3	3	0	3
3	1	1	3	1	5	5	5	5	5	5	5	5	5	5	5	5	1	5
2	1	2	1	1	2	2	2	4	2	2	2	2	2	2.67	2	2.25	0	2
4	1	1	1	2	3	3	3	3	4	3	3	3	3	3.33	3	3.13	1	3
2	1	1	1	3	4	4	4	4	4	1	4	4	4	3	4	3.63	0	4
3	2	1	2	3	4	4	4	4	4	4	4	2	4	4	3	3.75	1	4
2	1	1	3	2	2	2	2	2	2	2	3	2	2	2	2.5	2.13	0	2
4	2	3	2	1	2	2	2	2	2	1	2	2	2	1.67	2	1.88	1	2
3	1	1	3	2	4	4	4	4	4	4	4	4	4	4	4	4	0	4
2	1	2	2	1	4	4	4	4	4	4	4	4	4	4	4	4	1	4
3	1	1	3	1	2	2	1	2	2	2	2	2	2	2	2	1.88	0	1.67
2	1	1	2	2	2	2	2	2	2	2	2	2	2	2	2	2	1	2
3	2	1	1	2	4	4	4	4	4	4	4	4	4	4	4	4	0	4
3	1	1	2	1	2	2	2	2	2	2	2	2	2	2	2	2	1	2
4	2	1	1	1	1	1	1	1	4	2	1	1	1	2.33	1	1.5	0	1
2	1	4	1	1	4	4	4	4	4	4	4	4	4	4	4	4	1	4
3	2	1	1	2	3	3	3	3	3	3	3	3	3	3	3	3	0	3
2	1	1	3	1	4	4	4	4	4	4	4	4	4	4	4	4	1	4
3	1	1	1	3	5	5	5	5	3	5	5	5	5	4.33	5	4.75	0	5
3	1	2	3	3	1	1	1	1	5	5	1	1	1	3.67	1	2	1	1
2	1	2	1	3	2	2	2	2	4	2	2	2	2	2.67	2	2.25	0	2
3	1	1	3	3	2	2	2	2	4	2	2	2	2	2.67	2	2.25	1	2
4	1	1	4	2	3	3	3	4	3	3	3	3	3	3.33	3	3.13	0	3
3	1	1	2	3	2	2	2	2	2	2	2	2	2	2	2	2	1	2
3	1	1	1	2	2	2	2	2	2	2	2	2	2	2	2	2	0	2
4	1	1	1	2	4	4	4	4	4	4	4	4	4	4	4	4	1	4
3	1	2	2	1	5	5	5	5	5	5	5	5	5	5	5	5	0	5
4	1	1	2	3	2	2	2	2	2	2	2	2	2	2	2	2	1	2
2	2	2	1	3	2	2	2	2	2	2	2	2	2	2	2	2	0	2
4	1	1	1	2	4	4	4	4	4	4	4	4	4	4	4	4	1	4
3	2	1	1	2	3	2	3	3	3	3	3	3	2.5	3	3	2.88	0	2.67
3	1	1	2	2	4	4	4	1	1	5	1	4	4	2.33	2.5	3	1	4
3	2	1	3	3	3	3	3	3	3	3	2	3	3	3	2.5	2.88	0	3
3	1	1	1	1	3	3	3	3	3	3	3	4	3	3	3.5	3.13	1	3
3	1	1	2	2	5	5	5	5	5	5	5	5	5	5	5	5	0	5
4	1	1	1	3	2	2	2	2	2	2	2	2	2	2	2	2	1	2
3	2	1	2	1	3	3	3	3	3	3	3	3	3	3	3	3	0	3
2	1	2	3	2	2	2	2	2	2	2	2	2	2	2	2	2	1	2
3	2	1	1	3	2	2	2	2	2	2	2	2	2	2	2	2	0	2
3	2	1	1	1	2	2	2	2	2	2	2	2	2	2	2	2	1	2
3	1	1	1	2	1	1	1	1	1	1	1	1	1	1	1	1	0	1
2	1	2	1	3	4	4	4	1	4	4	4	4	4	3	4	3.63	1	4
3	1	2	2	1	2	2	2	2	3	2	4	2	2	2.33	3	2.38	0	2
2	1	1	1	2	2	2	2	2	4	4	2	4	2	3.33	3	2.75	1	2
3	1	1	1	3	5	5	5	5	5	5	5	5	5	5	5	5	0	5
2	1	1	2	2	2	2	2	2	2	2	2	2	2	2	2	2	1	2
3	2	2	3	2	2	2	2	2	2	2	2	2	2	2	2	2	0	2
1	1	2	1	3	3	3	3	3	3	3	3	3	3	3	3	3	1	3
3	2	1	1	1	4	4	4	4	4	4	4	4	4	4	4	4	0	4
2	1	1	2	1	1	1	1	1	1	1	1	4	1	1	2.5	1.38	1	1
3	2	1	2	2	2	2	2	2	2	2	2	2	2	2	2	2	0	2
4	2	1	3	3	4	4	4	4	4	4	2	4	4	4	3	3.75	1	4
2	1	1	2	3	3	3	3	3	3	1	3	3	3	2.33	3	2.75	0	3
4	1	3	3	1	4	4	4	4	4	4	4	4	4	4	4	4	1	4
2	1	1	2	1	4	4	4	4	4	4	4	4	4	4	4	4	0	4
3	1	1	3	2	2	2	2	2	4	2	2	2	2	2.67	2	2.25	1	2
4	1	3	2	2	2	1	2	2	2	4	2	2	1.5	2.67	2	2.13	0	1.67
3	1	1	1	2	2	2	2	4	4	2	2	2	2	3.33	2	2.5	1	2
4	1	1	2	3	2	2	2	2	2	2	2	2	2	2	2	2	0	2
4	1	4	3	1	4	4	4	4	4	4	4	4	4	4	4	4	1	4
4	1	1	1	2	3	3	3	1	1	3	1	1	3	1.67	1	2	0	3
2	1	1	2	1	4	4	4	4	2	4	4	4	4	3.33	4	3.75	1	4
3	1	1	3	3	2	2	2	2	2	2	2	2	2	2	2	2	0	2
4	1	1	2	1	3	3	3	2	3	3	3	3	3	2.67	3	2.88	1	3
3	1	1	1	2	5	5	5	5	5	5	5	5	5	5	5	5	0	5
3	2	1	2	1	3	3	3	3	3	3	3	3	3	3	3	3	1	3
4	1	1	3	1	5	5	5	5	5	5	5	5	5	5	5	5	0	5
4	2	2	2	1	3	3	3	3	3	3	3	3	3	3	3	3	1	3
3	1	1	1	1	5	5	5	5	5	5	4	3	5	5	3.5	4.63	0	5
2	2	2	3	3	3	3	3	3	3	3	4	4	3	3	4	3.25	1	3
3	1	2	1	2	3	3	3	3	3	3	3	4	3	3	3.5	3.13	0	3
3	2	1	1	1	4	4	4	4	4	4	4	4	4	4	4	4	1	4
4	1	1	2	2	2	2	2	2	2	2	4	2	2	2	3	2.25	0	2
3	2	2	1	3	3	3	3	3	3	3	3	3	3	3	3	3	1	3
4	1	1	3	2	2	2	2	2	2	2	2	2	2	2	2	2	0	2
2	2	2	1	2	4	4	4	4	4	1	4	5	4	3	4.5	3.75	1	4
4	1	1	2	2	2	2	2	2	2	2	4	2	2	2	3	2.25	0	2
3	1	1	2	2	4	4	4	4	4	4	2	4	4	4	3	3.75	1	4
4	1	3	3	1	1	1	1	1	1	1	4	4	1	1	4	1.75	0	1
3	1	3	1	1	4	4	4	4	4	4	3	4	4	4	3.5	3.88	1	4
4	1	1	2	2	2	2	2	2	2	2	2	4	2	2	3	2.25	0	2
3	2	1	2	2	3	3	3	3	3	3	3	3	3	3	3	3	1	3
4	1	1	2	3	3	3	3	3	3	3	3	3	3	3	3	3	0	3
3	2	1	3	1	4	4	4	4	4	4	4	4	4	4	4	4	1	4
4	1	1	1	2	3	3	3	3	3	3	3	4	3	3	3.5	3.13	0	3
2	2	1	1	1	5	5	5	4	3	2	5	5	5	3	5	4.25	1	5
4	1	3	2	2	2	2	2	2	2	2	4	2	2	2	3	2.25	0	2
2	2	1	1	2	2	2	2	4	2	2	2	2	2	2.67	2	2.25	1	2
4	1	3	1	3	4	4	4	4	4	4	4	4	4	4	4	4	0	4
2	1	2	1	3	3	3	3	3	3	3	3	3	3	3	3	3	1	3
4	1	1	2	2	2	2	2	2	2	4	2	2	2	2.67	2	2.25	0	2
2	1	1	1	1	4	4	4	4	4	4	4	4	4	4	4	4	1	4
4	1	1	3	1	4	4	4	4	4	4	4	4	4	4	4	4	0	4
3	2	1	1	2	2	2	2	2	2	2	2	2	2	2	2	2	1	2
4	1	1	1	3	4	4	2	4	4	4	4	4	4	4	4	3.75	0	3.33
2	1	2	2	3	2	2	2	2	2	3	4	2	2	2.33	3	2.38	1	2
4	1	1	2	3	2	2	4	2	4	2	2	4	2	2.67	3	2.75	0	2.67
2	1	2	2	2	4	4	4	2	4	4	4	4	4	3.33	4	3.75	1	4
4	1	1	2	1	5	5	5	5	5	5	5	5	5	5	5	5	0	5
4	2	1	1	2	1	1	2	1	4	3	4	4	1	2.67	4	2.5	1	1.33
3	1	1	3	3	4	4	4	4	4	4	4	4	4	4	4	4	0	4
4	1	1	2	1	3	3	3	3	3	3	3	3	3	3	3	3	1	3
2	2	2	3	2	2	2	2	2	2	2	2	2	2	2	2	2	0	2
3	1	1	2	3	4	4	4	4	4	4	4	5	4	4	4.5	4.13	1	4
3	1	3	3	3	4	4	4	4	4	4	4	4	4	4	4	4	0	4
2	2	2	1	3	5	5	5	5	5	5	5	4	5	5	4.5	4.88	1	5
3	1	1	1	2	2	2	2	2	2	2	4	2	2	2	3	2.25	0	2
2	1	1	3	2	4	4	4	4	4	4	4	4	4	4	4	4	1	4
3	1	1	2	3	2	2	2	2	2	2	2	2	2	2	2	2	0	2
4	2	3	3	2	4	4	4	4	3	5	3	3	4	4	3	3.75	1	4
	CODING
AGE	1	Under 30 years
	2	31-40 Years
	3	41-50 Years
	4	51 Years and above
SEX	1	Male
	2	Female
Marital Status	1	Married
	2	Single
	3	Widowed
	4	Divorced
Highest Educational Qualification	1	SSCE	Senior Secondary Certificate Exam
	2	ND/NCE	National Diploma/National Certificate of Education
	3	HND/First Degree	Higher National Diploma (HND)
Local Government Area	1	Oredo
	2	Egor
	3	Ikpoba Okha
Q1 - Q8	1	Strongly Disagree
	2	Disagree
	3	No View
	4	Agree
	5	Strongly Agree
Dummy	0	No
	1	Yes
AvgCropDevpt	(Q1+Q2)/2
AvgInfraDevpt	(Q4+Q5+Q6)/3
AvgUnemploy	(Q7+Q8)/2
AvgPerception	(Q1+Q2+Q3+Q4+Q5+Q6+Q7+Q8)/8
AvgCropFarmDevpt	(Q1+Q2+Q3)/3
