# Supplementary material for: Financing Agriculture in Nigeria through Agricultural Extension Services of Agricultural Development Programmes (ADPs)
Source: F1000Res. 2019 May 30;7:1833. Originally published 2018 Nov 21. [Version 3] doi: 10.12688/f1000research.16568.3 (PMC6556997; doi:10.12688/f1000research.16568.3)
Supplement: Supplementary file 2 [file f1000research-7-21336-s0001.tgz]

Archive with 1 entries (1 files):
- 5cde479e-e0a7-4152-accf-95a050498e74_Supplementary_file_1.docx
